# Supplementary material for: Navigated Transcranial Magnetic Stimulation Motor Mapping and Diffusion Tensor Imaging Tractography for Diencephalic Tumor in Pediatric Patients
Source: Brain Sci. 2023 Jan 30;13(2):234. doi: 10.3390/brainsci13020234 (PMC9954590; doi:10.3390/brainsci13020234)
Supplement: Supplementary file 1 [file brainsci-13-00234-s001.zip]

Archive with 1 entries (1 files):
- brainsci-2134777-supplementary.pdf
